# Supplementary material for: One-Step Synthesis of CuxOy/TiO2 Photocatalysts by Laser Pyrolysis for Selective Ethylene Production from Propionic Acid Degradation
Source: Nanomaterials (Basel). 2023 Feb 21;13(5):792. doi: 10.3390/nano13050792 (PMC10005428; doi:10.3390/nano13050792)
Supplement: Supplementary file 1 [file nanomaterials-13-00792-s001.zip]

Archive with 1 entries (1 files):
- nanomaterials-2211518-supplementary.pdf
